# Supplementary material for: Medicinally Tuned Pyrimidine–Oxadiazole Hybrids: Synthetic Development, Enzyme-Targeted Evaluation, In Vivo Toxicological Assessment and Computational Investigations Against Diabetes Mellitus
Source: Pharmaceuticals (Basel). 2026 Jul 15;19(7):1085. doi: 10.3390/ph19071085 (PMC13414850; doi:10.3390/ph19071085)
Supplement: Supplementary file 1 [file pharmaceuticals-19-01085-s001.zip]

Archive with 1 entries (1 files):
- pharmaceuticals-4254075-supplementary.pdf
